# Supplementary material for: Mevalonate Biosynthesis Intermediates Are Key Regulators of Innate Immunity in Bovine Endometritis
Source: J Immunol. 2015 Dec 16;196(2):823–31. doi: 10.4049/jimmunol.1501080 (PMC4705593; doi:10.4049/jimmunol.1501080)
Supplement: Data Supplement [file JI_1501080.zip]

Archive with 2 entries (2 files):
- JI_1501080_Supplemental_Material_1.pdf
- manifest.xml
