# Supplementary material for: Mevalonate Biosynthesis Intermediates Are Key Regulators of Innate Immunity in Bovine Endometritis
Source: J Immunol. 2015 Dec 16;196(2):823–31. doi: 10.4049/jimmunol.1501080 (PMC4705593; doi:10.4049/jimmunol.1501080)
Supplement: Data Supplement [file JI_1501080.zip › manifest.xml]

<?xml version="1.0" encoding="ISO-8859-1"?>
<!DOCTYPE datasupp PUBLIC "-//HIGHWIRE//DTD HighWire Data Supplement Manifest//EN" "http://schema.highwire.org/public/hwx/ds/datasupplement_manifest.dtd">
<datasupp sitecode="jimmunol">
<resource type="doi">10.4049/jimmunol.1501080</resource>
<linktext>Data Supplement</linktext>
<datasupp_id_string>Supplemental</datasupp_id_string>
<title>Data Supplement</title>
<description>
</description>
<file>
<filename>JI_1501080_Supplemental_Material_1.pdf</filename>
<linktext>Supplemental Material 1 (PDF)</linktext>
<item_id_string>Supplemental_PDF1</item_id_string>
<description>
</description>
</file>
</datasupp>
